# Supplementary material for: Morphological and phylogenetic analyses reveal three new species of Gibellula (Cordycipitaceae, Hypocreales) from spiders
Source: MycoKeys. 2026 Jan 21;127:135–54. doi: 10.3897/mycokeys.127.177871 (PMC12853100; doi:10.3897/mycokeys.127.177871)
Supplement: XML Treatment for Gibellula pseudopigmentosa [file mycokeys.127.177871-treatment1.xml]

<!DOCTYPE tp:taxon-treatment
  PUBLIC "-//TaxonX//DTD Taxonomic Treatment Publishing DTD v0 20100105//EN" "tax-treatment-NSO.dtd">
<tp:taxon-treatment xmlns:tp="http://www.plazi.org/taxpub"><tp:treatment-meta><kwd-group><label>Taxon classification</label><kwd>
                <named-content content-type="kingdom">Fungi</named-content>
              </kwd><kwd>
                <named-content content-type="order">Hypocreales</named-content>
              </kwd><kwd>
                <named-content content-type="family">Cordycipitaceae</named-content>
              </kwd></kwd-group><mixed-citation publication-type="journal"><person-group><name><surname>Chang</surname><given-names>Chen-xin</given-names></name><name><surname>Chen</surname><given-names>Hui</given-names></name><name><surname>Loinheuang</surname><given-names>Chanhom</given-names></name><name><surname>Dai</surname><given-names>Yong-dong</given-names></name><name><surname>Wang</surname><given-names>Yao</given-names></name></person-group><article-title>Morphological and phylogenetic analyses reveal three new species of <italic><tp:taxon-name><tp:taxon-name-part taxon-name-part-type="genus" reg="Gibellula">Gibellula</tp:taxon-name-part></tp:taxon-name></italic> (<tp:taxon-name><tp:taxon-name-part taxon-name-part-type="family" reg="Cordycipitaceae">Cordycipitaceae</tp:taxon-name-part></tp:taxon-name>, <tp:taxon-name><tp:taxon-name-part taxon-name-part-type="order" reg="Hypocreales">Hypocreales</tp:taxon-name-part></tp:taxon-name>) from spiders</article-title><source>MycoKeys</source><day>21</day><month>01</month><year>2026</year><volume>127</volume><fpage>135</fpage><lpage>154</lpage><pub-id pub-id-type="doi">10.3897/mycokeys.127.177871</pub-id></mixed-citation></tp:treatment-meta><tp:nomenclature><tp:taxon-name><object-id xmlns:xlink="http://www.w3.org/1999/xlink" content-type="arpha" xlink:type="simple">A207E0CC-44DD-502F-8ECB-178FFAB1CA5D</object-id><tp:taxon-name-part taxon-name-part-type="genus" reg="Gibellula">Gibellula</tp:taxon-name-part> <tp:taxon-name-part taxon-name-part-type="species" reg="pseudopigmentosa">pseudopigmentosa</tp:taxon-name-part><object-id xmlns:xlink="http://www.w3.org/1999/xlink" content-type="mycobank" xlink:type="simple">861325</object-id></tp:taxon-name><tp:taxon-authority>Y. Wang &amp; H. Chen</tp:taxon-authority><tp:taxon-status xmlns:xlink="http://www.w3.org/1999/xlink" xlink:type="simple">sp. nov.</tp:taxon-status><xref ref-type="fig" rid="F2">Fig. 2</xref></tp:nomenclature><tp:treatment-sec sec-type="Etymology"><title>Etymology.</title><p>The species epithet refers to its close macromorphological resemblance to <italic><tp:taxon-name><tp:taxon-name-part taxon-name-part-type="genus" reg="Gibellula">G.</tp:taxon-name-part> <tp:taxon-name-part taxon-name-part-type="species" reg="pigmentosinum">pigmentosinum</tp:taxon-name-part></tp:taxon-name></italic>, from which it is phylogenetically distinct.</p></tp:treatment-sec><tp:treatment-sec sec-type="Type"><title>Type.</title><p>Laos, • Vientiane Prefecture, (<named-content xmlns:xlink="http://www.w3.org/1999/xlink" content-type="dwc:verbatimCoordinates" xlink:type="simple">18.42°N, 102.57°E</named-content>, 145.7 m above sea level), on a spider attached to the underside of a leaf, August 2024, Yao Wang (holotype: <abbrev xmlns:xlink="http://www.w3.org/1999/xlink" content-type="institution" xlink:title="Guizhou Medical University Herbarium" xlink:type="simple">GMB</abbrev> 3165; ex-type: <abbrev xmlns:xlink="http://www.w3.org/1999/xlink" content-type="institution" xlink:title="Guizhou Medical University Culture Collection" xlink:type="simple">GMBC</abbrev> 3165).</p></tp:treatment-sec><tp:treatment-sec sec-type="Description"><title>Description.</title><p><bold>Teleomorph</bold>: Spider host entirely covered by a yellowish mycelial mat. <bold><italic>Perithecia</italic></bold> superficial, scattered on the mycelial mat covering the host, ovoid, brown to dark brown, (690–)780–903(–1,050) × (244–)260–311(–375) μm. <bold><italic>Asci</italic></bold> cylindrical, 650–720 μm long, (4–)5–6(–7) μm wide, ascus cap (2.5–)3–4(–4.5) × 2–3(–3.5) μm. <bold><italic>Ascospores</italic></bold> filiform, multiseptate, arranged in parallel, (555–)579–665(–730) × 2–2.5 μm, often disarticulating into 128 part-spores. <bold><italic>Part-spores</italic></bold> short-cylindrical with rounded ends, (3.5–)4–5(–9) × 1–1.5(–2) μm. <bold>Anamorph: <italic>Conidiophores</italic></bold> densely arising from the mycelia covering the host, smooth to finely verrucose, (55–)82.5–110(–135) × (5–)7–9(–10.5) μm. Each conidiophore terminates in a swollen vesicle bearing metulae and phialides, forming globose conidial heads (25–)30–45(–55) μm in diameter. <bold><italic>Vesicles</italic></bold> mostly subglobose, (4–)4.5–7(–9) μm in diameter. <bold><italic>Metulae</italic></bold> broadly obovoid, (5.5–)6–8(–10) × (3–)4–6(–7) μm. <bold><italic>Phialides</italic></bold> obovoid to clavate with short necks, (5–)6–8(–10) × 2–3(–4.5) μm. <bold><italic>Conidia</italic></bold> obovoid, tapering at the apex, (2–)2.5–4(–5.5) × 1–2(–2.5) μm. <bold><italic>Granulomanus</italic></bold>-type synanamorph not observed.</p></tp:treatment-sec><tp:treatment-sec sec-type="Culture characteristics"><title>Culture characteristics.</title><p>Colonies on <abbrev xmlns:xlink="http://www.w3.org/1999/xlink" xlink:title="potato dextrose agar" xlink:type="simple">PDA</abbrev> growing slowly, reaching 13 mm diam after 30 d and 31 mm after 60 d at 25 °C. Mycelium initially white, becoming pale yellow to grayish brown with age.</p></tp:treatment-sec><tp:treatment-sec sec-type="Distribution"><title>Distribution.</title><p>Vientiane Prefecture and Oudomxay Province, Laos.</p></tp:treatment-sec><tp:treatment-sec sec-type="Additional specimens examined"><title>Additional specimens examined.</title><p>Laos, • Oudomxay Province, Nam Kat Yorla Pa Resort (<named-content xmlns:xlink="http://www.w3.org/1999/xlink" content-type="dwc:verbatimCoordinates" xlink:type="simple">20.71°N, 102.11°E</named-content>, 702 m above sea level), on a spider attached to the underside of a leaf, August 2024, Hui Chen (<abbrev xmlns:xlink="http://www.w3.org/1999/xlink" content-type="institution" xlink:title="Guizhou Medical University Herbarium" xlink:type="simple">GMB</abbrev> 3166; living culture <abbrev xmlns:xlink="http://www.w3.org/1999/xlink" content-type="institution" xlink:title="Guizhou Medical University Culture Collection" xlink:type="simple">GMBC</abbrev> 3166).</p></tp:treatment-sec><tp:treatment-sec sec-type="Notes"><title>Notes.</title><p>In the phylogenetic tree, <italic><tp:taxon-name><tp:taxon-name-part taxon-name-part-type="genus" reg="Gibellula">G.</tp:taxon-name-part> <tp:taxon-name-part taxon-name-part-type="species" reg="pseudopigmentosa">pseudopigmentosa</tp:taxon-name-part></tp:taxon-name></italic> forms a highly supported sister clade to <italic><tp:taxon-name><tp:taxon-name-part taxon-name-part-type="genus" reg="Gibellula">G.</tp:taxon-name-part> <tp:taxon-name-part taxon-name-part-type="species" reg="pigmentosinum">pigmentosinum</tp:taxon-name-part></tp:taxon-name></italic> (BS/PP = 100%/1; Fig. <xref ref-type="fig" rid="F1">1</xref>). While the two species share similar conidiophore structures and globose conidial heads and produce sexual morphs, <italic><tp:taxon-name><tp:taxon-name-part taxon-name-part-type="genus" reg="Gibellula">G.</tp:taxon-name-part> <tp:taxon-name-part taxon-name-part-type="species" reg="pseudopigmentosa">pseudopigmentosa</tp:taxon-name-part></tp:taxon-name></italic> is distinguished by its smaller perithecia (780–903 × 260–311 μm vs. 882–1,117 × 300–443 μm in <italic><tp:taxon-name><tp:taxon-name-part taxon-name-part-type="genus" reg="Gibellula">G.</tp:taxon-name-part> <tp:taxon-name-part taxon-name-part-type="species" reg="pigmentosinum">pigmentosinum</tp:taxon-name-part></tp:taxon-name></italic>) and shorter ascospores (579–665 × 2–2.5 μm vs. 670–727 × 2–3 μm) (<xref ref-type="bibr" rid="B18">Kuephadungphan et al. 2020</xref>). These consistent morphological distinctions and significant molecular divergence unequivocally support the recognition of <italic><tp:taxon-name><tp:taxon-name-part taxon-name-part-type="genus" reg="Gibellula">G.</tp:taxon-name-part> <tp:taxon-name-part taxon-name-part-type="species" reg="pseudopigmentosa">pseudopigmentosa</tp:taxon-name-part></tp:taxon-name></italic> as a distinct species.</p><fig id="F1" position="float" orientation="portrait"><object-id xmlns:xlink="http://www.w3.org/1999/xlink" content-type="doi" xlink:type="simple">10.3897/mycokeys.127.177871.figure1</object-id><object-id xmlns:xlink="http://www.w3.org/1999/xlink" content-type="arpha" xlink:type="simple">D95C5CD3-7159-54CA-B3A1-F8FEB6465B6B</object-id><label>Figure 1.</label><caption><p>Phylogenetic tree of <italic><tp:taxon-name><tp:taxon-name-part taxon-name-part-type="genus" reg="Gibellula">Gibellula</tp:taxon-name-part></tp:taxon-name></italic> and related genera based on a combined six-locus dataset (<abbrev xmlns:xlink="http://www.w3.org/1999/xlink" xlink:title="nuclear ribosomal small subunit" xlink:type="simple">nrSSU</abbrev> + <abbrev xmlns:xlink="http://www.w3.org/1999/xlink" xlink:title="internal transcribed spacer" xlink:type="simple">ITS</abbrev> + <abbrev xmlns:xlink="http://www.w3.org/1999/xlink" xlink:title="nuclear ribosomal large subunit" xlink:type="simple">nrLSU</abbrev> + <italic><abbrev xmlns:xlink="http://www.w3.org/1999/xlink" xlink:title="translation elongation factor 1-α (-1α)" xlink:type="simple">tef-1α</abbrev></italic> + <italic>rpb</italic>1 + <italic>rpb</italic>2). Branch support values (RAxML-BS/<abbrev xmlns:xlink="http://www.w3.org/1999/xlink" xlink:title="Bayesian Inference" xlink:type="simple">BI</abbrev>-PP) above 70%/0.7 are shown. Ex-type materials are marked with “T.” Bold labels indicate sequences generated in this study.</p></caption><graphic xmlns:xlink="http://www.w3.org/1999/xlink" xlink:href="mycokeys-127-135-g001.jpg" id="oo_1516216.jpg" position="float" orientation="portrait" xlink:type="simple"><uri content-type="original_file" xlink:type="simple">https://binary.pensoft.net/fig/1516216</uri></graphic></fig><fig id="F2" position="float" orientation="portrait"><object-id xmlns:xlink="http://www.w3.org/1999/xlink" content-type="doi" xlink:type="simple">10.3897/mycokeys.127.177871.figure2</object-id><object-id xmlns:xlink="http://www.w3.org/1999/xlink" content-type="arpha" xlink:type="simple">55DE9354-F473-5830-A451-B7482742B656</object-id><label>Figure 2.</label><caption><p>Morphology of <italic><tp:taxon-name><tp:taxon-name-part taxon-name-part-type="genus" reg="Gibellula">Gibellula</tp:taxon-name-part> <tp:taxon-name-part taxon-name-part-type="species" reg="pseudopigmentosa">pseudopigmentosa</tp:taxon-name-part></tp:taxon-name></italic>. <bold>A</bold>. Fungus on a spider; <bold>B</bold>. Perithecia; <bold>C</bold>. Ascus; <bold>D, H</bold>. Conidiophores; <bold>E</bold>. An ascus with an apical apparatus; <bold>F</bold>. Conidia disarticulating at the septa to form part-spores; <bold>G</bold>. Conidia; <bold>I</bold>. Conidial head; <bold>J, K</bold>. Colonies on <abbrev xmlns:xlink="http://www.w3.org/1999/xlink" xlink:title="potato dextrose agar" xlink:type="simple">PDA</abbrev> (obverse and reverse). Scale bars: 10 mm (<bold>A</bold>); 100 µm (<bold>B–D, H</bold>); 10 µm (<bold>E–G</bold>); 30 µm (<bold>I</bold>); 30 mm (<bold>J, K</bold>).</p></caption><graphic xmlns:xlink="http://www.w3.org/1999/xlink" xlink:href="mycokeys-127-135-g002.jpg" id="oo_1516217.jpg" position="float" orientation="portrait" xlink:type="simple"><uri content-type="original_file" xlink:type="simple">https://binary.pensoft.net/fig/1516217</uri></graphic></fig></tp:treatment-sec><ref-list><ref id="B18"><mixed-citation xmlns:xlink="http://www.w3.org/1999/xlink" xlink:type="simple">Kuephadungphan W, Tasanathai K, Petcharad B, Khonsanit A, Stadler M, Luangsa-ard JJ (2020) Phylogeny and morphology-based recognition of new species in the spider-parasitic genus <italic><tp:taxon-name><tp:taxon-name-part taxon-name-part-type="genus">Gibellula</tp:taxon-name-part></tp:taxon-name></italic> (<tp:taxon-name><tp:taxon-name-part taxon-name-part-type="order">Hypocreales</tp:taxon-name-part></tp:taxon-name>, <tp:taxon-name><tp:taxon-name-part taxon-name-part-type="family">Cordycipitaceae</tp:taxon-name-part></tp:taxon-name>) from Thailand. MycoKeys 72: 17–42. <ext-link xlink:href="10.3897/mycokeys.72.55088" ext-link-type="doi" xlink:type="simple">https://doi.org/10.3897/mycokeys.72.55088</ext-link></mixed-citation></ref></ref-list></tp:taxon-treatment>
