# Supplementary material for: Morphological and phylogenetic analyses reveal three new species of Gibellula (Cordycipitaceae, Hypocreales) from spiders
Source: MycoKeys. 2026 Jan 21;127:135–54. doi: 10.3897/mycokeys.127.177871 (PMC12853100; doi:10.3897/mycokeys.127.177871)
Supplement: XML Treatment for Gibellula pseudosolita [file mycokeys.127.177871-treatment2.xml]

<!DOCTYPE tp:taxon-treatment
  PUBLIC "-//TaxonX//DTD Taxonomic Treatment Publishing DTD v0 20100105//EN" "tax-treatment-NSO.dtd">
<tp:taxon-treatment xmlns:tp="http://www.plazi.org/taxpub"><tp:treatment-meta><kwd-group><label>Taxon classification</label><kwd>
                <named-content content-type="kingdom">Fungi</named-content>
              </kwd><kwd>
                <named-content content-type="order">Hypocreales</named-content>
              </kwd><kwd>
                <named-content content-type="family">Cordycipitaceae</named-content>
              </kwd></kwd-group><mixed-citation publication-type="journal"><person-group><name><surname>Chang</surname><given-names>Chen-xin</given-names></name><name><surname>Chen</surname><given-names>Hui</given-names></name><name><surname>Loinheuang</surname><given-names>Chanhom</given-names></name><name><surname>Dai</surname><given-names>Yong-dong</given-names></name><name><surname>Wang</surname><given-names>Yao</given-names></name></person-group><article-title>Morphological and phylogenetic analyses reveal three new species of <italic><tp:taxon-name><tp:taxon-name-part taxon-name-part-type="genus" reg="Gibellula">Gibellula</tp:taxon-name-part></tp:taxon-name></italic> (<tp:taxon-name><tp:taxon-name-part taxon-name-part-type="family" reg="Cordycipitaceae">Cordycipitaceae</tp:taxon-name-part></tp:taxon-name>, <tp:taxon-name><tp:taxon-name-part taxon-name-part-type="order" reg="Hypocreales">Hypocreales</tp:taxon-name-part></tp:taxon-name>) from spiders</article-title><source>MycoKeys</source><day>21</day><month>01</month><year>2026</year><volume>127</volume><fpage>135</fpage><lpage>154</lpage><pub-id pub-id-type="doi">10.3897/mycokeys.127.177871</pub-id></mixed-citation></tp:treatment-meta><tp:nomenclature><tp:taxon-name><object-id xmlns:xlink="http://www.w3.org/1999/xlink" content-type="arpha" xlink:type="simple">CDDBD685-2D52-5078-BFFC-8882F431441A</object-id><tp:taxon-name-part taxon-name-part-type="genus" reg="Gibellula">Gibellula</tp:taxon-name-part> <tp:taxon-name-part taxon-name-part-type="species" reg="pseudosolita">pseudosolita</tp:taxon-name-part><object-id xmlns:xlink="http://www.w3.org/1999/xlink" content-type="mycobank" xlink:type="simple">861326</object-id></tp:taxon-name><tp:taxon-authority>Y. Wang &amp; H. Chen</tp:taxon-authority><tp:taxon-status xmlns:xlink="http://www.w3.org/1999/xlink" xlink:type="simple">sp. nov.</tp:taxon-status><xref ref-type="fig" rid="F3">Fig. 3</xref></tp:nomenclature><tp:treatment-sec sec-type="Etymology"><title>Etymology.</title><p>Named for its macromorphological similarity to <italic><tp:taxon-name><tp:taxon-name-part taxon-name-part-type="genus" reg="Gibellula">G.</tp:taxon-name-part> <tp:taxon-name-part taxon-name-part-type="species" reg="solita">solita</tp:taxon-name-part></tp:taxon-name></italic>, while being phylogenetically distinct.</p></tp:treatment-sec><tp:treatment-sec sec-type="Type"><title>Type.</title><p>China, • Yunnan Province, Shuifu County, Tongluoba National Forest Park (<named-content xmlns:xlink="http://www.w3.org/1999/xlink" content-type="dwc:verbatimCoordinates" xlink:type="simple">28.43°N, 104.13°E</named-content>, 1490 m above sea level), on a spider attached to the underside of a leaf, August 2024, Yao Wang (holotype: <abbrev xmlns:xlink="http://www.w3.org/1999/xlink" content-type="institution" xlink:title="Guizhou Medical University Herbarium" xlink:type="simple">GMB</abbrev> 3145; ex-type: <abbrev xmlns:xlink="http://www.w3.org/1999/xlink" content-type="institution" xlink:title="Guizhou Medical University Culture Collection" xlink:type="simple">GMBC</abbrev> 3145).</p></tp:treatment-sec><tp:treatment-sec sec-type="Description"><title>Description.</title><p><bold>Teleomorph</bold>: Not observed. <bold>Anamorph</bold>: Mycelium yellow, enveloping the entire spider body and occasionally extending onto the legs. <bold><italic>Synnemata</italic></bold> yellowish-white, cylindrical, tapering, (4.5–)5–8(–9) mm long, 0.4 mm wide. <bold><italic>Conidiophores</italic></bold> densely aggregated, arising from the outer layer of synnemata and from hyphae loosely attached to the host; short and stout, multiseptate, verrucose, (68.5–)77–114(–132) × (10–)10.5–14.5(–18) µm, gradually shortening towards the synnematal apex, abruptly tapering into a distinct neck, and expanding into a vesicle. <bold><italic>Vesicles</italic></bold> globose to subglobose, (6.5–)7–8(–8.5) µm in diameter, bearing a whorl of metulae. <bold><italic>Metulae</italic></bold> broadly obovoid, (5.5–)6–7.5(–8) × (3.5–)4–6(–7) µm. <bold><italic>Phialides</italic></bold> narrowly clavate to cylindrical, (3.5–)4–6(–6.5) × 3–3.5 µm, each producing a single conidium at the apex. Conidial heads subglobose, composed of vesicles, metulae, and phialides, (34–)36.5–42.5(–43.5) µm in diameter. <bold><italic>Conidia</italic></bold> ellipsoid to ovoid, occasionally globose, (1.5–)1.7–3.1(–4) × 1.5–2 µm.</p><fig id="F3" position="float" orientation="portrait"><object-id xmlns:xlink="http://www.w3.org/1999/xlink" content-type="doi" xlink:type="simple">10.3897/mycokeys.127.177871.figure3</object-id><object-id xmlns:xlink="http://www.w3.org/1999/xlink" content-type="arpha" xlink:type="simple">6ECF9215-F203-5AA1-99B7-BD169C1C13E7</object-id><label>Figure 3.</label><caption><p>Morphology of <italic><tp:taxon-name><tp:taxon-name-part taxon-name-part-type="genus" reg="Gibellula">Gibellula</tp:taxon-name-part> <tp:taxon-name-part taxon-name-part-type="species" reg="pseudosolita">pseudosolita</tp:taxon-name-part></tp:taxon-name></italic>. <bold>A, B</bold>. Fungus on a spider; <bold>C</bold>. Detail of a synnema; <bold>D</bold>. Conidiophores arising on a synnema; <bold>E, F</bold>. Conidial head; <bold>G</bold>. Conidia on <abbrev xmlns:xlink="http://www.w3.org/1999/xlink" xlink:title="potato dextrose agar" xlink:type="simple">PDA</abbrev>; <bold>H</bold>. Conidia on a synnema; <bold>I, J</bold>. Colonies on <abbrev xmlns:xlink="http://www.w3.org/1999/xlink" xlink:title="potato dextrose agar" xlink:type="simple">PDA</abbrev> (obverse and reverse). Scale bars: 20 mm (<bold>A, B, I, J</bold>); 15 mm (<bold>C</bold>); 100 µm (<bold>D</bold>); 30 µm (<bold>E, H</bold>); 10 µm (<bold>F</bold>); 5 µm (<bold>G</bold>).</p></caption><graphic xmlns:xlink="http://www.w3.org/1999/xlink" xlink:href="mycokeys-127-135-g003.jpg" id="oo_1516218.jpg" position="float" orientation="portrait" xlink:type="simple"><uri content-type="original_file" xlink:type="simple">https://binary.pensoft.net/fig/1516218</uri></graphic></fig></tp:treatment-sec><tp:treatment-sec sec-type="Culture characteristics"><title>Culture characteristics.</title><p>Colonies on <abbrev xmlns:xlink="http://www.w3.org/1999/xlink" xlink:title="potato dextrose agar" xlink:type="simple">PDA</abbrev> reaching 16 mm diameter in 30 d at 25 °C, yellowish white, cottony; reverse pale brown, gradually darkening toward the centre with age. Conidia observed in culture.</p></tp:treatment-sec><tp:treatment-sec sec-type="Distribution"><title>Distribution.</title><p>Yunnan Province, China.</p></tp:treatment-sec><tp:treatment-sec sec-type="Additional materials examined"><title>Additional materials examined.</title><p>China. • Yunnan Province, Puer City (<named-content xmlns:xlink="http://www.w3.org/1999/xlink" content-type="dwc:verbatimCoordinates" xlink:type="simple">23°62’N, 101°51’E</named-content>, 1244 m above sea level), on a spider attached to the underside of a leaf, July 2025, Hui Chen (<abbrev xmlns:xlink="http://www.w3.org/1999/xlink" content-type="institution" xlink:title="Guizhou Medical University Herbarium" xlink:type="simple">GMB</abbrev> 3144; living culture: <abbrev xmlns:xlink="http://www.w3.org/1999/xlink" content-type="institution" xlink:title="Guizhou Medical University Culture Collection" xlink:type="simple">GMBC</abbrev> 3144).</p></tp:treatment-sec><tp:treatment-sec sec-type="Notes"><title>Notes.</title><p>Phylogenetically, <italic><tp:taxon-name><tp:taxon-name-part taxon-name-part-type="genus" reg="Gibellula">G.</tp:taxon-name-part> <tp:taxon-name-part taxon-name-part-type="species" reg="pseudosolita">pseudosolita</tp:taxon-name-part></tp:taxon-name></italic> forms a well-supported clade with <italic><tp:taxon-name><tp:taxon-name-part taxon-name-part-type="genus" reg="Gibellula">G.</tp:taxon-name-part> <tp:taxon-name-part taxon-name-part-type="species" reg="solita">solita</tp:taxon-name-part></tp:taxon-name></italic> and <italic><tp:taxon-name><tp:taxon-name-part taxon-name-part-type="genus" reg="Gibellula">G.</tp:taxon-name-part> <tp:taxon-name-part taxon-name-part-type="species" reg="unica">unica</tp:taxon-name-part></tp:taxon-name></italic>. Within this clade, <italic><tp:taxon-name><tp:taxon-name-part taxon-name-part-type="genus" reg="Gibellula">G.</tp:taxon-name-part> <tp:taxon-name-part taxon-name-part-type="species" reg="solita">solita</tp:taxon-name-part></tp:taxon-name></italic> and <italic><tp:taxon-name><tp:taxon-name-part taxon-name-part-type="genus" reg="Gibellula">G.</tp:taxon-name-part> <tp:taxon-name-part taxon-name-part-type="species" reg="unica">unica</tp:taxon-name-part></tp:taxon-name></italic> are sister species, together forming a fully supported sister clade (BS/PP = 100%/1; Fig. <xref ref-type="fig" rid="F1">1</xref>) to <italic><tp:taxon-name><tp:taxon-name-part taxon-name-part-type="genus" reg="Gibellula">G.</tp:taxon-name-part> <tp:taxon-name-part taxon-name-part-type="species" reg="pseudosolita">pseudosolita</tp:taxon-name-part></tp:taxon-name></italic>. Morphologically, both <italic><tp:taxon-name><tp:taxon-name-part taxon-name-part-type="genus" reg="Gibellula">G.</tp:taxon-name-part> <tp:taxon-name-part taxon-name-part-type="species" reg="pseudosolita">pseudosolita</tp:taxon-name-part></tp:taxon-name></italic> and <italic><tp:taxon-name><tp:taxon-name-part taxon-name-part-type="genus" reg="Gibellula">G.</tp:taxon-name-part> <tp:taxon-name-part taxon-name-part-type="species" reg="solita">solita</tp:taxon-name-part></tp:taxon-name></italic> are spider-parasitizing fungi characterized by yellow mycelia that entirely cover the host (<xref ref-type="bibr" rid="B19">Kuephadungphan et al. 2022</xref>). However, <italic><tp:taxon-name><tp:taxon-name-part taxon-name-part-type="genus" reg="Gibellula">G.</tp:taxon-name-part> <tp:taxon-name-part taxon-name-part-type="species" reg="pseudosolita">pseudosolita</tp:taxon-name-part></tp:taxon-name></italic> can be distinguished in that it typically produces multiple synnemata per host (vs. a single synnema in <italic><tp:taxon-name><tp:taxon-name-part taxon-name-part-type="genus" reg="Gibellula">G.</tp:taxon-name-part> <tp:taxon-name-part taxon-name-part-type="species" reg="solita">solita</tp:taxon-name-part></tp:taxon-name></italic>) and clustered conidiophores (vs. solitary in <italic><tp:taxon-name><tp:taxon-name-part taxon-name-part-type="genus" reg="Gibellula">G.</tp:taxon-name-part> <tp:taxon-name-part taxon-name-part-type="species" reg="solita">solita</tp:taxon-name-part></tp:taxon-name></italic>). Furthermore, the conidial dimensions differ, measuring 1.7–3.1 × 1.5–2 μm in <italic><tp:taxon-name><tp:taxon-name-part taxon-name-part-type="genus" reg="Gibellula">G.</tp:taxon-name-part> <tp:taxon-name-part taxon-name-part-type="species" reg="pseudosolita">pseudosolita</tp:taxon-name-part></tp:taxon-name></italic> compared with 2–2.5 × 1–1.5 μm in <italic><tp:taxon-name><tp:taxon-name-part taxon-name-part-type="genus" reg="Gibellula">G.</tp:taxon-name-part> <tp:taxon-name-part taxon-name-part-type="species" reg="solita">solita</tp:taxon-name-part></tp:taxon-name></italic> (<xref ref-type="bibr" rid="B19">Kuephadungphan et al. 2022</xref>). This combination of phylogenetic and morphological evidence robustly supports the recognition of <italic><tp:taxon-name><tp:taxon-name-part taxon-name-part-type="genus" reg="Gibellula">G.</tp:taxon-name-part> <tp:taxon-name-part taxon-name-part-type="species" reg="pseudosolita">pseudosolita</tp:taxon-name-part></tp:taxon-name></italic> as a distinct species.</p></tp:treatment-sec><tp:treatment-sec><!--Section generated to contain objects referenced in tp:taxon-treatment.--><fig id="F1" position="float" orientation="portrait"><object-id xmlns:xlink="http://www.w3.org/1999/xlink" content-type="doi" xlink:type="simple">10.3897/mycokeys.127.177871.figure1</object-id><object-id xmlns:xlink="http://www.w3.org/1999/xlink" content-type="arpha" xlink:type="simple">D95C5CD3-7159-54CA-B3A1-F8FEB6465B6B</object-id><label>Figure 1.</label><caption><p>Phylogenetic tree of <italic><tp:taxon-name><tp:taxon-name-part taxon-name-part-type="genus" reg="Gibellula">Gibellula</tp:taxon-name-part></tp:taxon-name></italic> and related genera based on a combined six-locus dataset (<abbrev xmlns:xlink="http://www.w3.org/1999/xlink" xlink:title="nuclear ribosomal small subunit" xlink:type="simple">nrSSU</abbrev> + <abbrev xmlns:xlink="http://www.w3.org/1999/xlink" xlink:title="internal transcribed spacer" xlink:type="simple">ITS</abbrev> + <abbrev xmlns:xlink="http://www.w3.org/1999/xlink" xlink:title="nuclear ribosomal large subunit" xlink:type="simple">nrLSU</abbrev> + <italic><abbrev xmlns:xlink="http://www.w3.org/1999/xlink" xlink:title="translation elongation factor 1-α (-1α)" xlink:type="simple">tef-1α</abbrev></italic> + <italic>rpb</italic>1 + <italic>rpb</italic>2). Branch support values (RAxML-BS/<abbrev xmlns:xlink="http://www.w3.org/1999/xlink" xlink:title="Bayesian Inference" xlink:type="simple">BI</abbrev>-PP) above 70%/0.7 are shown. Ex-type materials are marked with “T.” Bold labels indicate sequences generated in this study.</p></caption><graphic xmlns:xlink="http://www.w3.org/1999/xlink" xlink:href="mycokeys-127-135-g001.jpg" id="oo_1516216.jpg" position="float" orientation="portrait" xlink:type="simple"><uri content-type="original_file" xlink:type="simple">https://binary.pensoft.net/fig/1516216</uri></graphic></fig></tp:treatment-sec><ref-list><ref id="B19"><mixed-citation xmlns:xlink="http://www.w3.org/1999/xlink" xlink:type="simple">Kuephadungphan W, Petcharad B, Tasanathai K, Thanakitpipattana D, Kobmoo N, Khonsanit A, Samson RA, Luangsaard JJ (2022) Multi-locus phylogeny unmasks hidden species within the specialised spider parasitic fungus, <italic><tp:taxon-name><tp:taxon-name-part taxon-name-part-type="genus">Gibellula</tp:taxon-name-part></tp:taxon-name></italic> (<tp:taxon-name><tp:taxon-name-part taxon-name-part-type="order">Hypocreales</tp:taxon-name-part></tp:taxon-name>, <tp:taxon-name><tp:taxon-name-part taxon-name-part-type="family">Cordycipitaceae</tp:taxon-name-part></tp:taxon-name>). Studies in Mycology 101(1): 245–286. <ext-link xlink:href="10.3114/sim.2022.101.04" ext-link-type="doi" xlink:type="simple">https://doi.org/10.3114/sim.2022.101.04</ext-link></mixed-citation></ref></ref-list></tp:taxon-treatment>
