# Supplementary material for: Morphological and phylogenetic analyses reveal three new species of Gibellula (Cordycipitaceae, Hypocreales) from spiders
Source: MycoKeys. 2026 Jan 21;127:135–54. doi: 10.3897/mycokeys.127.177871 (PMC12853100; doi:10.3897/mycokeys.127.177871)
Supplement: XML Treatment for Gibellula sinensis [file mycokeys.127.177871-treatment3.xml]

<!DOCTYPE tp:taxon-treatment
  PUBLIC "-//TaxonX//DTD Taxonomic Treatment Publishing DTD v0 20100105//EN" "tax-treatment-NSO.dtd">
<tp:taxon-treatment xmlns:tp="http://www.plazi.org/taxpub"><tp:treatment-meta><kwd-group><label>Taxon classification</label><kwd>
                <named-content content-type="kingdom">Fungi</named-content>
              </kwd><kwd>
                <named-content content-type="order">Hypocreales</named-content>
              </kwd><kwd>
                <named-content content-type="family">Cordycipitaceae</named-content>
              </kwd></kwd-group><mixed-citation publication-type="journal"><person-group><name><surname>Chang</surname><given-names>Chen-xin</given-names></name><name><surname>Chen</surname><given-names>Hui</given-names></name><name><surname>Loinheuang</surname><given-names>Chanhom</given-names></name><name><surname>Dai</surname><given-names>Yong-dong</given-names></name><name><surname>Wang</surname><given-names>Yao</given-names></name></person-group><article-title>Morphological and phylogenetic analyses reveal three new species of <italic><tp:taxon-name><tp:taxon-name-part taxon-name-part-type="genus" reg="Gibellula">Gibellula</tp:taxon-name-part></tp:taxon-name></italic> (<tp:taxon-name><tp:taxon-name-part taxon-name-part-type="family" reg="Cordycipitaceae">Cordycipitaceae</tp:taxon-name-part></tp:taxon-name>, <tp:taxon-name><tp:taxon-name-part taxon-name-part-type="order" reg="Hypocreales">Hypocreales</tp:taxon-name-part></tp:taxon-name>) from spiders</article-title><source>MycoKeys</source><day>21</day><month>01</month><year>2026</year><volume>127</volume><fpage>135</fpage><lpage>154</lpage><pub-id pub-id-type="doi">10.3897/mycokeys.127.177871</pub-id></mixed-citation></tp:treatment-meta><tp:nomenclature><tp:taxon-name><object-id xmlns:xlink="http://www.w3.org/1999/xlink" content-type="arpha" xlink:type="simple">5AAAE871-EB94-5BCC-A454-B0BC2CBFC627</object-id><tp:taxon-name-part taxon-name-part-type="genus" reg="Gibellula">Gibellula</tp:taxon-name-part> <tp:taxon-name-part taxon-name-part-type="species" reg="sinensis">sinensis</tp:taxon-name-part><object-id xmlns:xlink="http://www.w3.org/1999/xlink" content-type="mycobank" xlink:type="simple">861327</object-id></tp:taxon-name><tp:taxon-authority>Y. Wang &amp; H. Chen</tp:taxon-authority><tp:taxon-status xmlns:xlink="http://www.w3.org/1999/xlink" xlink:type="simple">sp. nov.</tp:taxon-status><xref ref-type="fig" rid="F4">Fig. 4</xref></tp:nomenclature><tp:treatment-sec sec-type="Etymology"><title>Etymology.</title><p>The specific epithet is named after China, the country where the fungus was first discovered.</p></tp:treatment-sec><tp:treatment-sec sec-type="Type"><title>Type.</title><p>China, • Jilin Province, Baishan City, Fusong County (<named-content xmlns:xlink="http://www.w3.org/1999/xlink" content-type="dwc:verbatimCoordinates" xlink:type="simple">42.43°N, 127.44°E</named-content>, 696 m above sea level), on a spider attached to the underside of a leaf, July 2024, Yao Wang (holotype: <abbrev xmlns:xlink="http://www.w3.org/1999/xlink" content-type="institution" xlink:title="Guizhou Medical University Herbarium" xlink:type="simple">GMB</abbrev> 3146; ex-type living culture: not available).</p></tp:treatment-sec><tp:treatment-sec sec-type="Description"><title>Description.</title><p><bold>Teleomorph</bold>: Not observed. <bold>Anamorph</bold>: Spider host entirely overgrown by a yellow mycelial mat. <bold><italic>Synnemata</italic></bold> numerous, arising from all over the host body, yellowish-white, cylindrical. <bold><italic>Conidiophores</italic></bold> dense, (77–)92–161(–168) × (6.5–)7.7–8.5(–10) μm, originating from hyphae loosely attached to the synnematal surface; verrucose, multiseptate, abruptly constricting at the apex and expanding into a vesicle. <bold><italic>Vesicles</italic></bold> globose to subglobose, (7.5–)8–11(–12.5) × (6–)7–9(–9.5) μm. <bold><italic>Conidial heads</italic></bold> (29–)33.3–39(–41) × (17.5–)18–20.5(–21.5) μm, consisting of vesicles, metulae, and phialides. <bold><italic>Metulae</italic></bold> broadly obovoid to ovoid, 6.4–9.7 × (5.5–)6–7.7(–8) μm, borne on vesicles. <bold><italic>Phialides</italic></bold> narrowly clavate to cylindrical, (5.5–)6–8(–10) × (1.5–)2–3(–3.5) μm, several per metula. <bold><italic>Conidia</italic></bold> ellipsoid to narrowly fusiform, (2.8–)3–4(–4.2) × 1.7–2.3 μm. <bold><italic>Granulomanus</italic></bold> synasexual morph not observed.</p><fig id="F4" position="float" orientation="portrait"><object-id xmlns:xlink="http://www.w3.org/1999/xlink" content-type="doi" xlink:type="simple">10.3897/mycokeys.127.177871.figure4</object-id><object-id xmlns:xlink="http://www.w3.org/1999/xlink" content-type="arpha" xlink:type="simple">02A1DD4A-DBDF-5893-9D7D-D3688115A45B</object-id><label>Figure 4.</label><caption><p>Morphology of <italic><tp:taxon-name><tp:taxon-name-part taxon-name-part-type="genus" reg="Gibellula">Gibellula</tp:taxon-name-part> <tp:taxon-name-part taxon-name-part-type="species" reg="sinensis">sinensis</tp:taxon-name-part></tp:taxon-name></italic>. <bold>A, B</bold>. Fungus on a spider; <bold>C</bold>. Detail of a synnema; <bold>D–G</bold>. Conidiophores showing conidial heads; <bold>H</bold>. Conidial head; <bold>I, J</bold>. Conidia. Scale bars: 10 mm (<bold>A, B</bold>); 5 mm (<bold>C</bold>); 40 µm (<bold>D–G</bold>); 10 µm (<bold>H–J</bold>).</p></caption><graphic xmlns:xlink="http://www.w3.org/1999/xlink" xlink:href="mycokeys-127-135-g004.jpg" id="oo_1516219.jpg" position="float" orientation="portrait" xlink:type="simple"><uri content-type="original_file" xlink:type="simple">https://binary.pensoft.net/fig/1516219</uri></graphic></fig></tp:treatment-sec><tp:treatment-sec sec-type="Distribution"><title>Distribution.</title><p>Jilin and Yunnan Provinces, China.</p></tp:treatment-sec><tp:treatment-sec sec-type="Additional materials examined"><title>Additional materials examined.</title><p>China, • Yunnan Province, Kunming City, Wild Duck Lake Forest Park (<named-content xmlns:xlink="http://www.w3.org/1999/xlink" content-type="dwc:verbatimCoordinates" xlink:type="simple">25.35°N, 102.46°E</named-content>, 2112 m above sea level), on a spider attached to the underside of a leaf, August 2024, Yao Wang (<abbrev xmlns:xlink="http://www.w3.org/1999/xlink" content-type="institution" xlink:title="Guizhou Medical University Herbarium" xlink:type="simple">GMB</abbrev> 3147; living culture: not available).</p></tp:treatment-sec><tp:treatment-sec sec-type="Notes"><title>Notes.</title><p><italic><tp:taxon-name><tp:taxon-name-part taxon-name-part-type="genus" reg="Gibellula">Gibellula</tp:taxon-name-part> <tp:taxon-name-part taxon-name-part-type="species" reg="sinensis">sinensis</tp:taxon-name-part></tp:taxon-name></italic> is morphologically similar to <italic><tp:taxon-name><tp:taxon-name-part taxon-name-part-type="genus" reg="Gibellula">G.</tp:taxon-name-part> <tp:taxon-name-part taxon-name-part-type="species" reg="pulchra">pulchra</tp:taxon-name-part></tp:taxon-name></italic> in producing numerous, cylindrical, yellowish-white synnemata that arise from the entire host body and in having verrucose, multiseptate conidiophores that terminate in globose to subglobose vesicles. However, <italic><tp:taxon-name><tp:taxon-name-part taxon-name-part-type="genus" reg="Gibellula">G.</tp:taxon-name-part> <tp:taxon-name-part taxon-name-part-type="species" reg="sinensis">sinensis</tp:taxon-name-part></tp:taxon-name></italic> can be distinguished by its generally shorter conidiophores (92–161 μm vs. 120–215 μm in <italic><tp:taxon-name><tp:taxon-name-part taxon-name-part-type="genus" reg="Gibellula">G.</tp:taxon-name-part> <tp:taxon-name-part taxon-name-part-type="species" reg="pulchra">pulchra</tp:taxon-name-part></tp:taxon-name></italic>) and smaller conidial heads (33.3–39 × 18–20.5 μm vs. 35.5–38.5 μm diam) (<xref ref-type="bibr" rid="B3">Bosselaers 1984</xref>; <xref ref-type="bibr" rid="B6">Chen et al. 2016a</xref>, <xref ref-type="bibr" rid="B7">b</xref>). Phylogenetically, <italic><tp:taxon-name><tp:taxon-name-part taxon-name-part-type="genus" reg="Gibellula">G.</tp:taxon-name-part> <tp:taxon-name-part taxon-name-part-type="species" reg="sinensis">sinensis</tp:taxon-name-part></tp:taxon-name></italic> is resolved as a distinct lineage sister to a clade containing <italic><tp:taxon-name><tp:taxon-name-part taxon-name-part-type="genus" reg="Gibellula">G.</tp:taxon-name-part> <tp:taxon-name-part taxon-name-part-type="species" reg="nigelii">nigelii</tp:taxon-name-part></tp:taxon-name></italic>, <italic><tp:taxon-name><tp:taxon-name-part taxon-name-part-type="genus" reg="Gibellula">G.</tp:taxon-name-part> <tp:taxon-name-part taxon-name-part-type="species" reg="pulchra">pulchra</tp:taxon-name-part></tp:taxon-name></italic>, and two <italic><tp:taxon-name><tp:taxon-name-part taxon-name-part-type="genus" reg="Gibellula">Gibellula</tp:taxon-name-part></tp:taxon-name></italic> spp. (BS/PP = 88%/0.9; Fig. <xref ref-type="fig" rid="F1">1</xref>), further supporting its recognition as a new species.</p></tp:treatment-sec><tp:treatment-sec><!--Section generated to contain objects referenced in tp:taxon-treatment.--><fig id="F1" position="float" orientation="portrait"><object-id xmlns:xlink="http://www.w3.org/1999/xlink" content-type="doi" xlink:type="simple">10.3897/mycokeys.127.177871.figure1</object-id><object-id xmlns:xlink="http://www.w3.org/1999/xlink" content-type="arpha" xlink:type="simple">D95C5CD3-7159-54CA-B3A1-F8FEB6465B6B</object-id><label>Figure 1.</label><caption><p>Phylogenetic tree of <italic><tp:taxon-name><tp:taxon-name-part taxon-name-part-type="genus" reg="Gibellula">Gibellula</tp:taxon-name-part></tp:taxon-name></italic> and related genera based on a combined six-locus dataset (<abbrev xmlns:xlink="http://www.w3.org/1999/xlink" xlink:title="nuclear ribosomal small subunit" xlink:type="simple">nrSSU</abbrev> + <abbrev xmlns:xlink="http://www.w3.org/1999/xlink" xlink:title="internal transcribed spacer" xlink:type="simple">ITS</abbrev> + <abbrev xmlns:xlink="http://www.w3.org/1999/xlink" xlink:title="nuclear ribosomal large subunit" xlink:type="simple">nrLSU</abbrev> + <italic><abbrev xmlns:xlink="http://www.w3.org/1999/xlink" xlink:title="translation elongation factor 1-α (-1α)" xlink:type="simple">tef-1α</abbrev></italic> + <italic>rpb</italic>1 + <italic>rpb</italic>2). Branch support values (RAxML-BS/<abbrev xmlns:xlink="http://www.w3.org/1999/xlink" xlink:title="Bayesian Inference" xlink:type="simple">BI</abbrev>-PP) above 70%/0.7 are shown. Ex-type materials are marked with “T.” Bold labels indicate sequences generated in this study.</p></caption><graphic xmlns:xlink="http://www.w3.org/1999/xlink" xlink:href="mycokeys-127-135-g001.jpg" id="oo_1516216.jpg" position="float" orientation="portrait" xlink:type="simple"><uri content-type="original_file" xlink:type="simple">https://binary.pensoft.net/fig/1516216</uri></graphic></fig></tp:treatment-sec><ref-list><ref id="B3"><mixed-citation xmlns:xlink="http://www.w3.org/1999/xlink" xlink:type="simple">Bosselaers JP (1984) <italic><tp:taxon-name><tp:taxon-name-part taxon-name-part-type="genus">Gibellula</tp:taxon-name-part> <tp:taxon-name-part taxon-name-part-type="species">pulchra</tp:taxon-name-part></tp:taxon-name></italic> (Sacc.) Cavara in het gebied van de Slangebeekbron te Zonhoven (België). Natuurhistorisch Maandblad 73: 166–168.</mixed-citation></ref><ref id="B6"><mixed-citation xmlns:xlink="http://www.w3.org/1999/xlink" xlink:type="simple">Chen WH, Liu C, Han YF, Liang JD, Liang ZQ (2016a) A new araneogenous fungus of the genus <italic><tp:taxon-name><tp:taxon-name-part taxon-name-part-type="genus">Clonostachys</tp:taxon-name-part></tp:taxon-name></italic>. Mycosystema 35: 1061–1069. <ext-link xlink:href="10.13346/j.mycosystema.150244" ext-link-type="doi" xlink:type="simple">https://doi.org/10.13346/j.mycosystema.150244</ext-link></mixed-citation></ref><ref id="B7"><mixed-citation xmlns:xlink="http://www.w3.org/1999/xlink" xlink:type="simple">Chen WH, Han YF, Liang ZQ Zhou X (2016b) Morphological traits, DELTA system, and molecular analysis for <italic><tp:taxon-name><tp:taxon-name-part taxon-name-part-type="genus">Gibellula</tp:taxon-name-part> <tp:taxon-name-part taxon-name-part-type="species">clavispora</tp:taxon-name-part></tp:taxon-name></italic> sp. nov. from China. Mycotaxon 131: 111–121. <ext-link xlink:href="10.5248/131.111" ext-link-type="doi" xlink:type="simple">https://doi.org/10.5248/131.111</ext-link></mixed-citation></ref></ref-list></tp:taxon-treatment>
